# Supplementary material for: Regulation of life span by the gut microbiota in the short-lived African turquoise killifish
Source: eLife. 2017 Aug 22;6:e27014. doi: 10.7554/eLife.27014 (PMC5566455; doi:10.7554/eLife.27014)
Supplement: Figure 7—source data 2. — DOI: http://dx.doi.org/10.7554/eLife.27014.026 [file elife-27014-fig7-data2.zip]

Archive with 3 entries (2 files):
- DataS1.csv
- __MACOSX/
- __MACOSX/._DataS1.csv
